# Supplementary material for: First Report on Medical Treatment and Outcome of Burnt Cattle
Source: Vet Sci. 2023 Mar 1;10(3):187. doi: 10.3390/vetsci10030187 (PMC10058702; doi:10.3390/vetsci10030187)
Supplement: Supplementary file 1 [file vetsci-10-00187-s001.zip]

Archive with 1 entries (1 files):
- vetsci-2187569-supplementary.pdf
